# Supplementary material for: Genetic Defects in DNAH2 Underlie Male Infertility With Multiple Morphological Abnormalities of the Sperm Flagella in Humans and Mice
Source: Front Cell Dev Biol. 2021 Apr 23;9:662903. doi: 10.3389/fcell.2021.662903 (PMC8103034; doi:10.3389/fcell.2021.662903)
Supplement: Supplementary file 1 [file Table_1.XLSX]

## Sheet: Primers
Supplementary Table 1. Sanger sequencing primer pairs
Gene	Variant	Primers	5' > 3'
DNAH2	NM020877	Fwd	TTGCCTTCTGGCTAGAATGACGTTC
	(c.12720G>T)	Rev	GTCTGTAAGTTAATAAGTTGTATGAAGTCAGTCAATGAATG
FZD3	NM145866	Fwd	GCTGGAGAACCAACTGAAGGA
	(c.602T>C)	Rev	CCATACACTGCCAGCCATAGTAAA
MYDGF	NM019107	Fwd	CCCTGAGGACCCTAGTCCAA
	(c.174+1G>T)	Rev	CAGATGCCCTTTAGCCTCCT
