# Supplementary material for: Genetic Defects in DNAH2 Underlie Male Infertility With Multiple Morphological Abnormalities of the Sperm Flagella in Humans and Mice
Source: Front Cell Dev Biol. 2021 Apr 23;9:662903. doi: 10.3389/fcell.2021.662903 (PMC8103034; doi:10.3389/fcell.2021.662903)
Supplement: Supplementary file 2 [file Table_2.XLSX]

## Sheet: Primers
Supplementary Table 2. Primer pairs for mouse Dnah2 RT-PCR*.
Target exons	Primers	5' > 3'
Exon 14-16	Fwd	GCCAGTGCCTTCTTCATCAC
	Rev	CGGGTTTGGAGTGGTCTTT
Exon 24-29	Fwd	GACCGAAACTGGGAAATCA
	Rev	TCATCATTGGACAGGAAGTAGAA
Exon 64-66	Fwd	CGAGCAGGAATGTTGGTGT
	Rev	ACTTTGGTGGGATTGGTCAG
Exon 20-21	Fwd	CAGCATGACCTACCCAACCT
	Rev	GAGGCTCTCCAGCATCTCC
Exon 39-40	Fwd	TCAGTGGATGTCCCATTGTT
	Rev	GATCTCCTGCTCGATGGTGT
Exon 24-25	Fwd	GCTGCCTCTCTCTCATTCTGG
	Rev	CCTGGTCAAATAGGGCTGA
Exon 27-28	Fwd	TCGCTCCAAAATAGAGCAGTT
	Rev	CGCTGGACTTCCTCTTTGAC
*Accession number of the mouse DNAH2 mRNA: NM_001081330.
