# Supplementary material for: Genetic Defects in DNAH2 Underlie Male Infertility With Multiple Morphological Abnormalities of the Sperm Flagella in Humans and Mice
Source: Front Cell Dev Biol. 2021 Apr 23;9:662903. doi: 10.3389/fcell.2021.662903 (PMC8103034; doi:10.3389/fcell.2021.662903)
Supplement: Supplementary file 3 [file Table_3.XLSX]

## Sheet: Sheet1
Supplementary Table 3. Reported DNAH2 variants and their pathogenecity in ClinVar database.
Accession No.	Genome position (Chr:Position)*	Transcript position**	Mutation Type	Mutation	Condition / OMIM	Clinical significance (Referece)
VCV000402705	17-7630505	c.294T>C	synonymous	.	not specified	Benign
VCV000402716	17-7636497	c.492G>A	synonymous	.	not specified	Likely benign
VCV000769428	17-7643152	c.1272G>A	synonymous	.	not provided	Benign
VCV000720824	17-7644167	c.1546T>C	nonsynonymous	Y516H	not provided	Likely benign
VCV000716226	17-7644253	c.1632T>C	synonymous	.	not provided	Benign
VCV000782417	17-7662437	c.2443C>T	nonsynonymous	P815S	not provided	Likely benign
VCV000402717	17-7663119	c.2648C>T	nonsynonymous	S883L	not provided, not specified	Benign/Likely benign
VCV000777120	17-7664154	c.2882T>C	nonsynonymous	M961T	not provided	Benign
VCV000782605	17-7667342	c.3172G>A	nonsynonymous	A1058T	not provided	Benign
VCV000733028	17-7668703	c.3337-6C>G	.	.	not provided	Likely benign
VCV000777121	17-7669731	c.3607C>A	nonsynonymous	L1203I	not provided	Benign
VCV000787991	17-7671259	c.3717C>A	nonsynonymous	D1239E	not provided	Benign
VCV000777481	17-7671337	c.3795C>T	synonymous	.	not provided	Benign
VCV000402706	17-7673922	c.4146A>T	synonymous	.	not specified	Benign
VCV000402707	17-7673928	c.4152C>G	synonymous	.	not specified	Benign
VCV000402719	17-7674738	c.4453G>C	nonsynonymous	D1485H	not specified	Uncertain significance
VCV000715312	17-7678652	c.4813C>T	nonsynonymous	P1605S	not provided	Likely benign
VCV000780397	17-7680118	c.4969A>G	nonsynonymous	I1657V	not provided	Benign
VCV000402708	17-7680159	c.5010G>A	synonymous	.	not specified	Benign
VCV000777122	17-7680955	c.5247+3G>A	.	.	not provided	Benign
VCV000402709	17-7681412	c.5265C>G	synonymous	.	not specified	Benign
VCV000780166	17-7681731	c.5485T>G	nonsynonymous	C1829G	not provided	Benign
VCV000984733	17-7683522	c.5770C>T	nonsynonymous	R1924C	SPERMATOGENIC FAILURE 45	Pathogenic (Li Y et al., 2019)
VCV000777123	17-7691202	c.6628G>A	nonsynonymous	D2210N	not provided	Benign
VCV000777124	17-7691505	c.6843C>T	synonymous	.	not provided	Benign
VCV000984735	17-7695294	c.6960C>A	nonsynonymous	S2320R	SPERMATOGENIC FAILURE 45	Pathogenic (Li Y et al., 2019)
VCV000402710	17-7700712	c.7950-6C>T	.	.	not specified	Benign
VCV000402711	17-7705344	c.8972+9G>C	.	.	not specified	Benign
VCV000984732	17-7708390	c.9298C>T	nonsynonymous	R3100W	SPERMATOGENIC FAILURE 45	Pathogenic (Li Y et al., 2019)
VCV000402712	17-7721030	c.10169+3G>A	.	.	not specified	Benign
VCV000402713	17-7722365	c.10799C>T	nonsynonymous	T3600I	not specified	Benign
VCV000784666	17-7727303	c.11478+3C>G	.	.	not provided	Benign
VCV000984734	17-7727460	c.11500C>T	nonsense	R3834*	SPERMATOGENIC FAILURE 45	Pathogenic (Li Y et al., 2019)
VCV000984736	17-7727463	c.11503T>C	nonsynonymous	S3835P	SPERMATOGENIC FAILURE 45	Pathogenic (Li Y et al., 2019)
VCV000774346	17-7733663	c.11899C>T	nonsynonymous	P3967S	not provided	Benign
VCV000774929	17-7733800	c.12036C>T	synonymous	.	not provided	Benign
VCV000402714	17-7734114	c.12184A>C	nonsynonymous	I4062L	not specified	Benign
VCV000402715	17-7734476	c.12303A>T	nonsynonymous	L4101F	not specified	Benign
VCV000402718	17-7736242	c.12974C>G	nonsynonymous	P4325R	not specified	Likely benign
*Genome position from Human genome build 37 (GRCh37) **DNAH2 transcript (NM_020877) is refered.
